# Supplementary material for: Transcriptomic Response under Heat Stress in Chickens Revealed the Regulation of Genes and Alteration of Metabolism to Maintain Homeostasis
Source: Animals (Basel). 2021 Jul 30;11(8):2241. doi: 10.3390/ani11082241 (PMC8388523; doi:10.3390/ani11082241)
Supplement: Supplementary file 1 [file animals-11-02241-s001.zip]

Archive with 5 entries (5 files):
- Supplementary Figure 1.pptx
- Supplementary Table 1.xlsx
- Supplementary Table 2.xlsx
- Supplementary Table 3.xlsx
- Supplementary Table 4.xlsx
