# Supplementary material for: Transcriptomic Response under Heat Stress in Chickens Revealed the Regulation of Genes and Alteration of Metabolism to Maintain Homeostasis
Source: Animals (Basel). 2021 Jul 30;11(8):2241. doi: 10.3390/ani11082241 (PMC8388523; doi:10.3390/ani11082241)
Supplement: Supplementary file 1 [file animals-11-02241-s001.zip › Supplementary Table 1.xlsx]

## Sheet: Supplementray Table 1
Sample ID	Total read bases (bp)	Total reads	GC(%)	AT(%)	Q20(%)	Q30(%)	Overall alignment rate(%)	Assigned	Unassigned Unmapped	Unassigned MultiMapping	Unassigned NoFeatures	Unassigned Ambiguity
0527-T1-1	9030829958	89414158	56.11	43.89	97.88	94.64	72.63	10357012	7747385	15160917	21281774	304464
0527-T1-2	8005211924	79259524	48.52	51.48	98.32	95.19	92.27	15944678	1682186	5843061	9434626	665521
0527-T1-3	8989301788	89002988	59.45	40.55	97.6	94.15	75.04	14217605	7216640	14019539	18022769	904457
0527-T1-4	8985201794	88962394	45.1	54.9	98.41	95.23	93.27	16689900	1463055	5129707	4201079	473288
0527-T1-5	9010784084	89215684	54.29	45.71	98.4	95.41	88.46	19626688	2965091	8835210	7591631	1636536
0527-T1-6	8421918128	83385328	56.51	43.49	98.05	94.95	84.52	16617294	4069666	9684575	7121183	826244
0527-T1-7	8973936052	88850852	51.19	48.81	98.43	95.42	90.59	18443005	2405011	7373248	235232	1014021
0527-T4	7653194402	75774202	57.68	42.32	97.99	94.81	91.93	15017885	4851310	9000198	4744150	515315
0527-T4-1	8474376720	83904720	49.43	50.57	98.28	95.04	90.25	17851092	2183052	6934315	16086	933907
0527-T4-1-1	9035112156	89456556	59.33	40.67	98.03	94.89	80.46	16548629	5459567	10471743	16454851	1685896
0527-T4-2	9041021060	89515060	50.86	49.14	92.73	87.05	81.41	2129133	8155887	49002421	9450785	72932
0527-T4-6	6696329290	66300290	48.94	51.06	98.3	95	60.07	14075881	1277655	5158617	4749435	1290027
