# Supplementary material for: Transcriptomic Response under Heat Stress in Chickens Revealed the Regulation of Genes and Alteration of Metabolism to Maintain Homeostasis
Source: Animals (Basel). 2021 Jul 30;11(8):2241. doi: 10.3390/ani11082241 (PMC8388523; doi:10.3390/ani11082241)
Supplement: Supplementary file 1 [file animals-11-02241-s001.zip › Supplementary Table 2.xlsx]

## Sheet: DEGs_gene_annotation
ENS	Symbol	logFC	logCPM	LR	PValue	FDR	type
ENSGALG00000000112	PLP1	3.19568	2.44419	15.0359	0.000105484	0.0110194	protrin_coding
ENSGALG00000000209	PRNP	1.89158	1.9569	14.6609	0.000128691	0.0129674	protrin_coding
ENSGALG00000000364	STC1	3.30919	0.553684	26.9022	2.14e-07	0.000178853	protrin_coding
ENSGALG00000000365	NKX2-6	1.97029	1.32746	13.8075	0.000202528	0.017713	protrin_coding
ENSGALG00000000604	NKAIN1	3.14642	2.66333	12.5572	0.000394689	0.0268035	protrin_coding
ENSGALG00000000674	MYO1D	2.00666	2.92567	10.8101	0.00100947	0.0436001	protrin_coding
ENSGALG00000000803	LOC100859850	4.30739	0.799284	41.6858	1.07e-10	2.69e-07	protrin_coding
ENSGALG00000000806	lingo3	2.40553	5.50323	17.8306	2.41e-05	0.00471732	protrin_coding
ENSGALG00000000816	SRGAP2	1.60553	2.60421	10.7298	0.00105425	0.044913	protrin_coding
ENSGALG00000000902	KDF1	2.59327	1.10006	13.4255	0.000248232	0.0201846	protrin_coding
ENSGALG00000000909	GFAP	3.10581	1.37662	13.7768	0.000205862	0.0177976	protrin_coding
ENSGALG00000001101	MBD3	2.15635	2.39363	11.9098	0.000558384	0.0313614	protrin_coding
ENSGALG00000001263	GTF2IRD1	2.8793	1.12205	12.0859	0.000508057	0.0298543	protrin_coding
ENSGALG00000001437	NTM	3.12622	2.00924	15.996	6.35e-05	0.00795395	protrin_coding
ENSGALG00000001749	ACSBG2	2.03715	3.76955	14.2497	0.000160083	0.0154367	protrin_coding
ENSGALG00000001805	ENSGALG00000001805	2.25177	4.25616	14.6394	0.000130165	0.0129674	novel
ENSGALG00000002008	RNF157	3.12154	1.70568	15.8099	7e-05	0.0082309	protrin_coding
ENSGALG00000002307	LRIT2	4.01227	-0.6541	27.25	1.79e-07	0.000158195	protrin_coding
ENSGALG00000002314	CDHR1	3.00075	2.51404	31.5024	1.99e-08	2.5e-05	protrin_coding
ENSGALG00000002326	LOC431656	1.70957	1.74233	12.1048	0.000502918	0.0297614	protrin_coding
ENSGALG00000002466	slc2a5	2.17784	0.444999	12.8483	0.000337786	0.0246666	protrin_coding
ENSGALG00000002831	SH3PXD2B	2.1757	2.49207	13.1235	0.000291615	0.0226178	protrin_coding
ENSGALG00000002854	PDZD2	1.97322	0.774748	10.9545	0.000933751	0.0414589	protrin_coding
ENSGALG00000002987	SERPINF2	-1.66554	4.92626	11.6229	0.000651452	0.0345063	protrin_coding
ENSGALG00000003193	CRABP1	1.86444	3.4633	12.2051	0.000476585	0.0290254	protrin_coding
ENSGALG00000003657	UNC119	3.22704	-0.026263	25.3201	4.86e-07	0.000332057	protrin_coding
ENSGALG00000003833	CACNA1E	2.99226	3.15374	12.4572	0.000416375	0.0268821	protrin_coding
ENSGALG00000003995	ERAL1	2.21533	7.26662	21.4557	3.62e-06	0.00139666	protrin_coding
ENSGALG00000003999	NAV2	1.96377	2.58115	14.1437	0.000169365	0.0160237	protrin_coding
ENSGALG00000004009	DHRS13	2.33987	6.01875	12.3156	0.000449184	0.0283693	protrin_coding
ENSGALG00000004035	CRYBA1	2.31413	0.204697	10.7213	0.00105911	0.044913	protrin_coding
ENSGALG00000004081	TMCO4	1.83396	1.07898	12.9907	0.000313037	0.0235451	protrin_coding
ENSGALG00000004280	ANO9	2.51989	0.811596	12.3272	0.000446394	0.0283338	protrin_coding
ENSGALG00000004360	ENSGALG00000004360	2.2903	1.99037	13.9679	0.00018596	0.0168134	novel
ENSGALG00000004476	SEMA3G	2.31824	2.68546	10.4796	0.001207	0.0491761	protrin_coding
ENSGALG00000004614	NPL	1.65879	2.59691	11.9087	0.000558722	0.0313614	protrin_coding
ENSGALG00000004689	PNK1	2.06972	1.28448	16.6535	4.49e-05	0.00668251	protrin_coding
ENSGALG00000005093	SMG8	-1.7106	4.40311	12.5891	0.000387994	0.0268035	protrin_coding
ENSGALG00000005318	OVCH2	1.89039	1.08937	11.0872	0.000869267	0.0397458	protrin_coding
ENSGALG00000005408	BCMO1	2.15545	0.71952	13.9609	0.000186654	0.0168134	protrin_coding
ENSGALG00000005504	HNF1B	3.48336	1.53369	16.9119	3.92e-05	0.00633354	protrin_coding
ENSGALG00000005673	DTWD1	2.11266	0.285362	11.0418	0.000890827	0.0406082	protrin_coding
ENSGALG00000005824	SUSD2	2.69824	-0.156742	11.491	0.000699349	0.0356411	protrin_coding
ENSGALG00000005842	GDPD2	3.71588	1.60558	18.5384	1.67e-05	0.00363028	protrin_coding
ENSGALG00000005850	FNBP1L	1.97678	2.19307	14.9101	0.000112758	0.0116179	protrin_coding
ENSGALG00000006192	USH1C	2.71802	-0.0546531	17.6146	2.71e-05	0.00515082	protrin_coding
ENSGALG00000006203	C20orf96	2.71619	1.51079	16.5526	4.73e-05	0.00685862	protrin_coding
ENSGALG00000006273	MYLK2	3.70329	4.79321	18.4335	1.76e-05	0.00372761	protrin_coding
ENSGALG00000006460	TTLL9	1.84283	1.35074	11.325	0.000764719	0.0379659	protrin_coding
ENSGALG00000006479	CCM2L	3.22439	1.21084	13.6914	0.00021544	0.0181381	protrin_coding
ENSGALG00000006512	HSPA8	2.46751	12.337	16.0765	6.08e-05	0.00780449	protrin_coding
ENSGALG00000006515	BSX	4.26512	3.02807	20.8331	5.01e-06	0.0016387	protrin_coding
ENSGALG00000006527	CRTAM	2.89315	1.65412	22.8039	1.79e-06	0.000843357	protrin_coding
ENSGALG00000006632	CEP63	-2.06058	6.03739	13.6874	0.000215902	0.0181381	protrin_coding
ENSGALG00000006681	BRSK2	1.54234	3.03277	10.7724	0.00103022	0.0442789	protrin_coding
ENSGALG00000007254	ARHGAP12	1.80959	1.901	10.8567	0.000984371	0.0431717	protrin_coding
ENSGALG00000007367	WFIKKN2	2.36578	2.11626	18.0822	2.12e-05	0.00430093	protrin_coding
ENSGALG00000007408	MPP7	1.90891	1.39511	11.6045	0.00065794	0.0346285	protrin_coding
ENSGALG00000007419	masp1	3.10164	1.26653	12.5223	0.000402115	0.0268035	protrin_coding
ENSGALG00000007652	SUCLG2	1.67196	1.74167	12.0369	0.000521575	0.0302936	protrin_coding
ENSGALG00000007706	FGF8	2.48935	-0.0689764	12.5155	0.000403589	0.0268035	protrin_coding
ENSGALG00000007716	SLC37A4	-1.87454	5.53029	15.5374	8.09e-05	0.00908065	protrin_coding
ENSGALG00000007920	PRR5L	-2.24651	5.60333	17.7551	2.51e-05	0.00484547	protrin_coding
ENSGALG00000007967	FDXACB1	1.7524	0.690834	11.134	0.000847583	0.0395062	protrin_coding
ENSGALG00000008007	ITGA11	2.42782	4.28652	18.8558	1.41e-05	0.00331378	protrin_coding
ENSGALG00000008113	PLCL1	2.04003	1.36547	17.2395	3.3e-05	0.00575205	protrin_coding
ENSGALG00000008165	GPR75	2.26453	0.528242	12.7675	0.000352686	0.0252427	protrin_coding
ENSGALG00000008166	TLR15	2.43095	1.27064	18.7133	1.52e-05	0.00343586	protrin_coding
ENSGALG00000008501	KLF7	1.53675	2.69701	10.8277	0.000999942	0.0434744	protrin_coding
ENSGALG00000008544	SLC8A1	1.9625	3.359	16.2328	5.6e-05	0.00753503	protrin_coding
ENSGALG00000008834	LOC101747367	2.13492	0.743112	15.824	6.95e-05	0.0082309	protrin_coding
ENSGALG00000008999	AFAP1L2	2.47861	1.18621	16.4976	4.87e-05	0.00697864	protrin_coding
ENSGALG00000009176	TTBK2	1.97584	0.418498	11.228	0.000805717	0.0388474	protrin_coding
ENSGALG00000009341	CRAMP1	-1.50559	6.38226	10.8203	0.00100393	0.0435221	protrin_coding
ENSGALG00000009433	BAG3	1.73985	4.18741	10.8362	0.000995331	0.0433993	protrin_coding
ENSGALG00000009451	PPID	2.06643	0.584141	12.2717	0.000459889	0.0284696	protrin_coding
ENSGALG00000009520	MARCH1	2.11825	2.60563	13.6836	0.000216334	0.0181381	protrin_coding
ENSGALG00000009627	GPATCH2	1.51727	2.2322	10.9016	0.000960796	0.042261	protrin_coding
ENSGALG00000009791	PROX1	2.45812	1.17961	12.1704	0.000485532	0.0291521	protrin_coding
ENSGALG00000010000	PRKCE	1.60163	2.09675	10.5618	0.0011545	0.047611	protrin_coding
ENSGALG00000010103	FBXW7	1.89179	0.797596	11.1824	0.00082576	0.0391331	protrin_coding
ENSGALG00000010195	PLK4	2.1325	1.73414	16.7018	4.37e-05	0.00664618	protrin_coding
ENSGALG00000010322	JDP2	2.39987	2.98315	18.4873	1.71e-05	0.00367569	protrin_coding
ENSGALG00000010323	BATF	2.44598	2.651	19.1869	1.19e-05	0.00298751	protrin_coding
ENSGALG00000010440	MKNK1	1.5324	3.64324	11.59	0.000663057	0.0346285	protrin_coding
ENSGALG00000010859	EPGN	2.13174	-0.253975	11.232	0.000803999	0.0388474	protrin_coding
ENSGALG00000010870	JUN	1.98257	7.63886	19.353	1.09e-05	0.0029186	protrin_coding
ENSGALG00000011013	PCNXL2	1.50145	2.33446	10.5127	0.00118558	0.0486618	protrin_coding
ENSGALG00000011106	GALNT2	1.7407	1.66644	11.1075	0.000859808	0.0395538	protrin_coding
ENSGALG00000011172	MYO10L	2.40587	2.45662	19.3756	1.07e-05	0.0029186	protrin_coding
ENSGALG00000011225	SLC25A47	1.82856	0.795754	10.9535	0.000934293	0.0414589	protrin_coding
ENSGALG00000011394	CYP2J23	1.6351	1.5041	11.3419	0.000757772	0.0379109	protrin_coding
ENSGALG00000011497	PECR	2.27277	0.376142	13.6775	0.000217035	0.0181381	protrin_coding
ENSGALG00000011499	SCARB2	1.66857	0.673857	10.6914	0.00107637	0.0450195	protrin_coding
ENSGALG00000011518	POMGNT2	2.24168	-0.00354148	11.798	0.000592953	0.032554	protrin_coding
ENSGALG00000011615	SLC22A2	1.85232	3.07986	13.1977	0.000280287	0.0224274	protrin_coding
ENSGALG00000011646	PLD4	1.76574	1.05514	10.9244	0.000949068	0.0419907	protrin_coding
ENSGALG00000011715	HSPA2	2.43617	14.1459	16.4	5.13e-05	0.00718177	protrin_coding
ENSGALG00000011721	ENSGALG00000011721	3.66365	1.40426	32.9587	9.41e-09	1.42e-05	novel
ENSGALG00000011872	NFAM1	2.1189	1.89099	11.9431	0.000548505	0.0311364	protrin_coding
ENSGALG00000012018	UGT8	1.71871	2.35888	10.4707	0.00121281	0.0491761	protrin_coding
ENSGALG00000012074	alpk1	1.58459	1.96537	10.5102	0.00118719	0.0486618	protrin_coding
ENSGALG00000012076	TIFA	2.38822	-0.0296384	15.9347	6.56e-05	0.00795395	protrin_coding
ENSGALG00000012888	PHLPP1	1.81231	1.84115	13.1368	0.000289558	0.0226178	protrin_coding
ENSGALG00000012946	FAM60A	1.62583	2.01085	11.8759	0.000568653	0.0317693	protrin_coding
ENSGALG00000013035	SBK2	3.70753	1.61236	42.4479	7.26e-11	2.2e-07	protrin_coding
ENSGALG00000013069	BPGM	-3.57334	7.08713	17.97	2.24e-05	0.00450119	protrin_coding
ENSGALG00000013090	LOXL4	2.87755	2.04958	12.2835	0.000456972	0.0284059	protrin_coding
ENSGALG00000013134	PLEKHA5	1.95389	1.32672	13.7348	0.000210519	0.0180495	protrin_coding
ENSGALG00000013247	ccdc83	1.76804	0.914638	11.1789	0.000827313	0.0391331	protrin_coding
ENSGALG00000013409	LOC101748792	2.05238	2.15666	11.501	0.000695588	0.0356411	protrin_coding
ENSGALG00000013431	RAX2	2.61893	1.77833	12.7534	0.000355364	0.0252427	protrin_coding
ENSGALG00000013625	IPCEF1	1.91363	3.13565	11.1804	0.000826659	0.0391331	protrin_coding
ENSGALG00000013709	TIMM21	2.23521	3.15372	16.7847	4.19e-05	0.00658068	protrin_coding
ENSGALG00000013720	FBXO15	3.51604	2.90317	21.6843	3.21e-06	0.00130274	protrin_coding
ENSGALG00000014128	A4GALT	1.66759	2.92721	12.4813	0.000411042	0.0268035	protrin_coding
ENSGALG00000014163	TTLL1	2.06745	0.188275	12.6057	0.000384565	0.0268035	protrin_coding
ENSGALG00000014192	ATP10D	2.03767	1.7111	12.4788	0.000411593	0.0268035	protrin_coding
ENSGALG00000014528	ENO2	2.53299	1.8615	16.7598	4.24e-05	0.00658068	protrin_coding
ENSGALG00000014675	RHOBTB3	2.67133	0.361304	16.071	6.1e-05	0.00780449	protrin_coding
ENSGALG00000014962	FAM26F	1.90064	0.142926	11.948	0.000547073	0.0311364	protrin_coding
ENSGALG00000014976	GATA6	3.24858	3.00661	13.5588	0.000231209	0.0191103	protrin_coding
ENSGALG00000015077	ARHGAP31	1.95072	1.53784	11.1732	0.000829852	0.0391331	protrin_coding
ENSGALG00000015080	SLC24A2	2.40096	0.214558	17.2403	3.29e-05	0.00575205	protrin_coding
ENSGALG00000015528	JAKMIP1	-1.89668	7.73197	11.7188	0.00061873	0.0334804	protrin_coding
ENSGALG00000016105	DYSF	2.61958	6.92637	16.6788	4.43e-05	0.00666008	protrin_coding
ENSGALG00000016228	NYX	2.63134	4.92901	17.1375	3.48e-05	0.00587687	protrin_coding
ENSGALG00000016279	RAB23	2.37708	0.810055	12.2937	0.000454497	0.0283693	protrin_coding
ENSGALG00000016477	WDR35	3.29718	4.23653	12.2278	0.000470828	0.0287913	protrin_coding
ENSGALG00000016478	MATN3	2.18591	4.72404	14.6797	0.000127411	0.0129503	protrin_coding
ENSGALG00000016605	EFR3B	2.59291	1.79632	16.8308	4.09e-05	0.00653949	protrin_coding
ENSGALG00000016833	F7	1.95478	0.229309	10.9599	0.000931046	0.0414589	protrin_coding
ENSGALG00000016886	FARP1	2.19775	1.03476	12.5019	0.000406535	0.0268035	protrin_coding
ENSGALG00000016911	rnf219	2.0349	1.77084	15.7938	7.06e-05	0.00823689	protrin_coding
ENSGALG00000017077	HSPH1	2.29727	6.72948	10.9587	0.000931674	0.0414589	protrin_coding
ENSGALG00000017291	FAR2	1.72572	1.95187	11.7042	0.000623605	0.0336233	protrin_coding
ENSGALG00000017414	JUP	2.50747	5.65313	19.2376	1.15e-05	0.00298751	protrin_coding
ENSGALG00000019175	LOC418544	2.08614	1.20054	12.5343	0.00039955	0.0268035	protrin_coding
ENSGALG00000019397	CERK	1.92426	1.44961	13.5207	0.000235942	0.0193949	protrin_coding
ENSGALG00000019555	SERPINB1	2.14394	2.01122	11.9719	0.000540077	0.0309898	protrin_coding
ENSGALG00000020386	BDKRB1	2.36364	-0.133302	11.309	0.000771309	0.0381671	protrin_coding
ENSGALG00000020985	ENSGALG00000020985	1.66975	1.60325	11.1509	0.000839922	0.0394842	lncRNA
ENSGALG00000021017	DUSP15	2.5932	0.917731	15.9467	6.52e-05	0.00795395	protrin_coding
ENSGALG00000021039	HKDC1	2.24192	1.62888	17.2621	3.26e-05	0.00575205	protrin_coding
ENSGALG00000022704	ENSGALG00000022704	2.46726	1.33416	11.217	0.000810509	0.0389536	novel
ENSGALG00000023172	ENSGALG00000023172	2.99811	2.78588	10.9951	0.000913545	0.0412554	novel
ENSGALG00000023510	ERP29	1.56491	1.98079	10.8456	0.000990324	0.0433065	protrin_coding
ENSGALG00000023542	ALPL	2.78258	2.24042	12.5516	0.000395867	0.0268035	protrin_coding
ENSGALG00000023621	SFXN3	2.20065	1.75865	11.2569	0.000793289	0.038745	protrin_coding
ENSGALG00000023740	HBAP	2.28484	1.87281	20.3697	6.38e-06	0.00200044	protrin_coding
ENSGALG00000023818	HSPB9	4.68519	7.35388	51.9506	5.69e-13	8.56e-09	pseudogene
ENSGALG00000023819	Heat shock protein 30C-like	3.26268	2.64868	28.2817	1.05e-07	0.000109292	pseudogene
ENSGALG00000023847	HAP1	3.60963	5.33535	24.7208	6.63e-07	0.000383405	protrin_coding
ENSGALG00000023933	G0S2	2.93864	-0.30335	18.8947	1.38e-05	0.00329833	protrin_coding
ENSGALG00000026431	SEZ6	3.6331	2.87548	21.3218	3.88e-06	0.00144351	protrin_coding
ENSGALG00000026613	S100A4	2.76498	0.287402	12.5126	0.000404211	0.0268035	protrin_coding
ENSGALG00000026661	MSRB3	1.93317	1.91222	13.873	0.000195585	0.0172965	protrin_coding
ENSGALG00000026789	LRRC3C	2.40408	4.77794	11.2402	0.000800435	0.0388418	protrin_coding
ENSGALG00000026884	PINLYP	2.0532	0.0828791	10.9901	0.000915995	0.0412554	protrin_coding
ENSGALG00000027219	LOC396365	2.79482	2.13656	20.926	4.77e-06	0.00163203	protrin_coding
ENSGALG00000027363	C21H1orf159	1.75008	1.79209	10.7557	0.00103959	0.0444276	protrin_coding
ENSGALG00000027462	LEPREL4	3.34788	2.87953	24.9437	5.9e-07	0.000355187	protrin_coding
ENSGALG00000027835	PCBD1	2.41428	-0.132729	15.7558	7.21e-05	0.00830282	protrin_coding
ENSGALG00000028037	FOS	2.31691	9.50455	14.4088	0.000147114	0.0142776	protrin_coding
ENSGALG00000028214	OTOP3	3.92843	1.08464	34.808	3.64e-09	6.08e-06	protrin_coding
ENSGALG00000028304	MMR1L4	1.92217	2.82676	10.7595	0.00103748	0.0444276	protrin_coding
ENSGALG00000028602	HMP19	1.90571	1.21373	13.1134	0.000293191	0.0226178	protrin_coding
ENSGALG00000028697	GNAT1	2.97334	2.9259	21.9321	2.82e-06	0.00121407	protrin_coding
ENSGALG00000028871	SLC38A3	3.17418	4.32717	20.1342	7.22e-06	0.00217201	protrin_coding
ENSGALG00000028942	ZBTB25	3.07499	2.33512	25.0061	5.71e-07	0.000355187	protrin_coding
ENSGALG00000029015	TM6SF2	2.71919	1.09675	10.9771	0.000922465	0.0414228	protrin_coding
ENSGALG00000029408	BAZ1B	-1.67798	7.47351	11.59	0.000663084	0.0346285	protrin_coding
ENSGALG00000029445	FADS6	3.93609	0.300796	19.1074	1.24e-05	0.00304719	protrin_coding
ENSGALG00000029621	SEMA3F	2.86767	5.21953	23.2445	1.43e-06	0.000715316	protrin_coding
ENSGALG00000029695	ENSGALG00000029695	2.85369	0.559629	16.9863	3.77e-05	0.00622404	lncRNA
ENSGALG00000029971	PGLYRP2	5.27546	1.25639	44.6601	2.34e-11	1.18e-07	protrin_coding
ENSGALG00000029983	ANGPT1	1.69018	1.19963	11.0971	0.000864634	0.0396545	protrin_coding
ENSGALG00000030012	EMILN3	3.805	1.2219	15.6055	7.8e-05	0.00882507	protrin_coding
ENSGALG00000030076	PCSK6	3.07255	1.775	15.7496	7.23e-05	0.00830282	protrin_coding
ENSGALG00000030226	gga-mir-6553	-2.53657	0.793669	13.1695	0.000284539	0.0226106	miRNA
ENSGALG00000031013	DHDH	2.71459	2.86561	11.6525	0.000641175	0.0342795	protrin_coding
ENSGALG00000031495	TRIO	1.62946	3.22208	12.6078	0.000384143	0.0268035	protrin_coding
ENSGALG00000031996	ENSGALG00000031996	3.23511	3.76435	13.0667	0.000300598	0.0229202	novel
ENSGALG00000032161	SCUBE2	1.52514	1.97671	10.4736	0.00121095	0.0491761	protrin_coding
ENSGALG00000032220	ENL	3.34139	3.05414	15.8632	6.81e-05	0.00812916	protrin_coding
ENSGALG00000032373	ENSGALG00000032373	3.48041	0.711761	20.5942	5.68e-06	0.00181693	novel
ENSGALG00000032614	AT2	2.2614	2.30016	12.7455	0.000356866	0.0252427	protrin_coding
ENSGALG00000032856	GFRA2	3.03166	2.16173	15.96	6.47e-05	0.00795395	protrin_coding
ENSGALG00000032889	RBFOX3	3.87093	3.18446	12.5506	0.00039608	0.0268035	protrin_coding
ENSGALG00000032980	DLGAP3	2.90844	2.50769	10.6876	0.00107857	0.0450195	protrin_coding
ENSGALG00000033260	ST3GAL5	2.08925	0.482504	11.0295	0.000896726	0.0406635	protrin_coding
ENSGALG00000033375	ENSGALG00000033375	2.76652	1.05846	13.8996	0.000192842	0.0171652	novel
ENSGALG00000033520	DCSTAMP	1.76298	1.52508	11.8708	0.000570213	0.0317693	protrin_coding
ENSGALG00000033635	PTGS2	1.83353	1.81827	12.099	0.000504497	0.0297614	protrin_coding
ENSGALG00000033700	CA3A	2.39061	-0.0916385	15.3058	9.14e-05	0.0100161	protrin_coding
ENSGALG00000034144	ENSGALG00000034144	3.26719	0.907439	15.9731	6.42e-05	0.00795395	novel
ENSGALG00000034427	SCN4A	2.36362	2.38575	10.7199	0.0010599	0.044913	protrin_coding
ENSGALG00000034661	ID1	1.87903	2.63791	11.966	0.000541801	0.0309898	protrin_coding
ENSGALG00000034825	CELA1	2.41426	1.96528	13.5827	0.000228283	0.0189727	protrin_coding
ENSGALG00000034868	KRT7	-2.40624	7.68778	19.2557	1.14e-05	0.00298751	protrin_coding
ENSGALG00000034948	UAP1L1	1.83831	0.75507	12.8365	0.000339922	0.0247026	protrin_coding
ENSGALG00000035202	AP3B2	2.5813	1.92753	14.6396	0.000130148	0.0129674	protrin_coding
ENSGALG00000035387	TMEM240	2.65323	0.378712	11.5799	0.000666675	0.0346285	protrin_coding
ENSGALG00000035419	CDON	2.89854	2.23546	12.4704	0.000413456	0.0268087	protrin_coding
ENSGALG00000035554	ENSGALG00000035554	1.79831	4.75599	12.3569	0.000439368	0.028006	lncRNA
ENSGALG00000035743	ATP2C2	1.92833	0.97502	11.4195	0.000726758	0.0366866	pseudogene
ENSGALG00000035818	ENSGALG00000035818	2.78103	2.70334	16.6007	4.61e-05	0.00680371	novel
ENSGALG00000035842	SLC37A2	2.12762	3.33567	11.2474	0.000797359	0.0388177	protrin_coding
ENSGALG00000035867	ELF5	2.67627	0.146499	16.3331	5.31e-05	0.00733198	protrin_coding
ENSGALG00000036160	ENSGALG00000036160	2.8358	-0.4949	16.7306	4.31e-05	0.00661278	novel
ENSGALG00000036258	PCDH8	4.57361	1.62961	40.4971	1.97e-10	4.23e-07	protrin_coding
ENSGALG00000036297	ABHD8	2.09994	1.02582	10.6853	0.00107993	0.0450195	protrin_coding
ENSGALG00000036582	ENSGALG00000036582	2.99942	4.89633	12.1796	0.000483156	0.0291521	novel
ENSGALG00000036782	OPRD1	2.67223	2.21119	19.4741	1.02e-05	0.00284074	protrin_coding
ENSGALG00000036949	ASAP3	3.43984	2.66192	15.0947	0.000102253	0.0108323	protrin_coding
ENSGALG00000037587	ENPP3	1.93343	2.35155	10.7049	0.00106854	0.0450195	protrin_coding
ENSGALG00000037671	ENSGALG00000037671	1.89489	1.77521	12.5198	0.000402657	0.0268035	novel
ENSGALG00000038141	NCF4	1.85223	1.50601	12.5078	0.000405252	0.0268035	protrin_coding
ENSGALG00000038154	YAP1	1.95452	1.51213	12.167	0.000486418	0.0291521	protrin_coding
ENSGALG00000038218	ENSGALG00000038218	2.43895	2.42395	12.1793	0.000483234	0.0291521	lncRNA
ENSGALG00000038458	LOXL1	3.34334	1.98022	13.7289	0.000211175	0.0180495	protrin_coding
ENSGALG00000038769	USH1G	4.42648	0.113252	21.0962	4.37e-06	0.00152806	protrin_coding
ENSGALG00000039022	PDE1B	2.77478	3.88547	10.6561	0.00109711	0.0454652	protrin_coding
ENSGALG00000039102	TOX	1.78422	2.47455	12.9179	0.000325453	0.0242366	protrin_coding
ENSGALG00000039257	CYP4F11	3.25591	2.73601	16.5487	4.74e-05	0.00685862	protrin_coding
ENSGALG00000039634	KRT80	-2.1678	7.11498	18.6994	1.53e-05	0.00343586	protrin_coding
ENSGALG00000039786	FGFR1	3.61009	1.98316	12.0583	0.000515624	0.0300641	protrin_coding
ENSGALG00000040026	ENSGALG00000040026	4.5075	4.44539	38.4921	5.5e-10	1.03e-06	novel
ENSGALG00000040030	PHLDB1	3.00658	2.65909	12.586	0.00038864	0.0268035	protrin_coding
ENSGALG00000040227	ENSGALG00000040227	2.25633	1.23292	18.9949	1.31e-05	0.00318005	lncRNA
ENSGALG00000040316	GPC1	2.29755	1.57835	12.2945	0.000454288	0.0283693	protrin_coding
ENSGALG00000040397	HAUS1	-2.04181	1.90839	12.5656	0.000392913	0.0268035	protrin_coding
ENSGALG00000040424	SCNN1A	-1.75131	6.51992	11.5092	0.000692543	0.0356411	protrin_coding
ENSGALG00000040666	ATP6V0A4	2.08905	0.516489	11.5937	0.000661769	0.0346285	protrin_coding
ENSGALG00000041139	PINX1	1.92222	0.800194	11.9949	0.000533456	0.0308226	protrin_coding
ENSGALG00000041420	ENSGALG00000041420	2.19031	0.0268608	12.4459	0.0004189	0.0269296	novel
ENSGALG00000041555	COL1A1	3.57729	4.07532	12.796	0.000347364	0.0250105	protrin_coding
ENSGALG00000041830	ENSGALG00000041830	1.63048	1.17343	11.3338	0.000761091	0.0379109	lncRNA
ENSGALG00000042103	C5H11ORF96	3.8328	0.197916	26.2446	3.01e-07	0.000226239	protrin_coding
ENSGALG00000042134	PIEZO2	2.40173	2.81279	12.8654	0.000334714	0.0245614	protrin_coding
ENSGALG00000042400	CASK	1.82708	2.96682	11.7554	0.000606662	0.0331329	protrin_coding
ENSGALG00000042423	ENSGALG00000042423	1.97675	-0.0714429	11.5774	0.00066757	0.0346285	novel
ENSGALG00000042471	IL2RA	2.17644	0.227691	13.1134	0.000293187	0.0226178	protrin_coding
ENSGALG00000042986	RNASEL	2.27152	0.343899	15.2965	9.19e-05	0.0100161	protrin_coding
ENSGALG00000043072	POU6F1	3.47976	2.01529	11.8314	0.000582412	0.0320924	protrin_coding
ENSGALG00000043076	ENSGALG00000043076	3.39036	1.99359	16.0796	6.07e-05	0.00780449	lncRNA
ENSGALG00000043103	PKNOX2	2.87534	1.21252	16.1779	5.77e-05	0.00767631	protrin_coding
ENSGALG00000043118	ATP10A	1.66114	2.04243	12.1303	0.000496102	0.0296145	protrin_coding
ENSGALG00000043372	RUNX3	2.25938	4.432	13.0747	0.000299313	0.0229202	protrin_coding
ENSGALG00000043613	TXNDC16	-1.66138	5.51182	12.9689	0.000316706	0.0237025	protrin_coding
ENSGALG00000043728	SCN8A	1.66479	3.36891	12.3898	0.000431686	0.0276334	protrin_coding
ENSGALG00000043964	SPINK4	2.71605	1.22469	22.575	2.02e-06	0.000894175	protrin_coding
ENSGALG00000044501	ENSGALG00000044501	2.11736	1.26561	11.4904	0.000699582	0.0356411	lncRNA
ENSGALG00000045137	ENSGALG00000045137	2.01108	2.86201	15.9451	6.52e-05	0.00795395	lncRNA
ENSGALG00000045602	ENSGALG00000045602	2.81878	1.74591	11.7516	0.000607903	0.0331329	novel
ENSGALG00000045876	ENSGALG00000045876	2.18123	1.9638	11.2618	0.000791189	0.038745	novel
ENSGALG00000045878	HEATR8L3	2.9609	2.13844	11.028	0.000897446	0.0406635	protrin_coding
ENSGALG00000045940	ENSGALG00000045940	2.35954	1.49218	13.1627	0.000285582	0.0226106	novel
ENSGALG00000046326	ENSGALG00000046326	2.25862	1.00707	13.2778	0.00026856	0.021604	novel
ENSGALG00000046444	ENSGALG00000046444	2.95121	2.99431	26.0781	3.28e-07	0.000234875	novel
ENSGALG00000046706	ENSGALG00000046706	3.40255	1.80904	19.9781	7.83e-06	0.00226615	lncRNA
ENSGALG00000046742	ENSGALG00000046742	2.17639	0.701579	12.1128	0.000500769	0.0297614	lncRNA
ENSGALG00000046749	ENSGALG00000046749	2.12851	0.182708	11.6231	0.000651386	0.0345063	lncRNA
ENSGALG00000046856	ENSGALG00000046856	2.59798	2.76748	11.9903	0.000534779	0.0308226	lncRNA
ENSGALG00000046925	ENSGALG00000046925	2.27598	1.41406	18.6259	1.59e-05	0.00351833	lncRNA
ENSGALG00000047047	ENSGALG00000047047	2.09766	1.72979	15.7056	7.4e-05	0.0084338	lncRNA
ENSGALG00000047130	ENSGALG00000047130	3.34159	0.614939	19.1767	1.19e-05	0.00298751	lncRNA
ENSGALG00000047182	ACHE	2.93517	2.85851	11.2743	0.000785896	0.0386347	protrin_coding
ENSGALG00000047210	ENSGALG00000047210	3.25451	1.94184	24.3346	8.1e-07	0.00043501	lncRNA
ENSGALG00000047262	CHIR-IG1-5	3.48682	2.04014	15.176	9.79e-05	0.0104491	protrin_coding
ENSGALG00000047451	ENSGALG00000047451	2.1213	0.33149	11.4018	0.000733733	0.0369148	lncRNA
ENSGALG00000047785	HEAT repeat-containing protein 8-like 2	3.52957	0.507066	16.09	6.04e-05	0.00780449	lncRNA
ENSGALG00000047851	ENSGALG00000047851	2.15428	1.13835	18.2659	1.92e-05	0.00399564	lncRNA
ENSGALG00000047967	ENSGALG00000047967	2.37747	0.855288	13.432	0.000247365	0.0201846	novel
ENSGALG00000048054	ENSGALG00000048054	2.40654	0.962587	12.232	0.00046977	0.0287913	lncRNA
ENSGALG00000048064	ENSGALG00000048064	2.89216	3.26099	23.0528	1.58e-06	0.000764827	novel
ENSGALG00000048109	ENSGALG00000048109	2.85953	0.252187	16.9999	3.74e-05	0.00622404	novel
ENSGALG00000048159	ENSGALG00000048159	1.76312	2.14887	11.2955	0.000776951	0.0383202	novel
ENSGALG00000048187	ENSGALG00000048187	2.21091	-0.129659	14.9186	0.00011225	0.0116179	novel
ENSGALG00000048276	ENSGALG00000048276	2.61926	-0.337027	15.1984	9.68e-05	0.0103994	lncRNA
ENSGALG00000048309	ENSGALG00000048309	2.70367	0.563862	15.4931	8.28e-05	0.00922724	novel
ENSGALG00000048425	ENSGALG00000048425	2.57402	7.48544	15.4115	8.65e-05	0.00956317	lncRNA
ENSGALG00000048467	SYP	5.29829	0.359239	24.5458	7.26e-07	0.000404285	protrin_coding
ENSGALG00000048647	ENSGALG00000048647	2.11002	2.44208	11.487	0.000700849	0.0356411	lncRNA
ENSGALG00000048797	ENSGALG00000048797	2.23633	0.17753	11.931	0.000552083	0.0312218	lncRNA
ENSGALG00000048798	ENSGALG00000048798	5.3996	10.3794	18.2483	1.94e-05	0.00399564	novel
ENSGALG00000048836	ENSGALG00000048836	2.34379	0.25871	12.3055	0.000451621	0.0283693	lncRNA
ENSGALG00000048871	ENSGALG00000048871	2.53682	0.553116	15.9106	6.64e-05	0.00799154	lncRNA
ENSGALG00000049040	ENSGALG00000049040	2.0868	0.33199	11.1325	0.000848268	0.0395062	lncRNA
ENSGALG00000049308	ENSGALG00000049308	2.06421	1.18904	14.5186	0.000138779	0.0136448	novel
ENSGALG00000049378	ENSGALG00000049378	3.3401	0.745905	16.9191	3.9e-05	0.00633354	novel
ENSGALG00000049436	ENSGALG00000049436	-2.36984	5.0131	13.9361	0.000189134	0.0169354	lncRNA
ENSGALG00000049446	SLC29A3	2.06187	1.30077	10.6971	0.00107305	0.0450195	protrin_coding
ENSGALG00000049467	ENSGALG00000049467	2.20261	0.279566	13.9795	0.000184815	0.0168134	lncRNA
ENSGALG00000049491	ENSGALG00000049491	4.53449	0.126946	21.8319	2.98e-06	0.00124359	novel
ENSGALG00000049578	ENSGALG00000049578	3.53028	0.624137	16.4776	4.92e-05	0.00698626	novel
ENSGALG00000049679	ENSGALG00000049679	3.53093	0.623853	26.513	2.62e-07	0.000207249	lncRNA
ENSGALG00000049691	ENSGALG00000049691	2.01991	0.386646	12.4906	0.000408998	0.0268035	lncRNA
ENSGALG00000049701	ENSGALG00000049701	2.04893	1.63393	13.0599	0.000301682	0.0229202	lncRNA
ENSGALG00000049707	SNORD14	2.8127	2.913	11.6678	0.000635915	0.0341645	protrin_coding
ENSGALG00000049722	NAA80	2.98119	0.657841	11.8349	0.000581297	0.0320924	protrin_coding
ENSGALG00000049853	VAMP1	-1.687	5.92605	11.1835	0.000825295	0.0391331	protrin_coding
ENSGALG00000049914	ENSGALG00000049914	2.10619	0.0929573	11.6483	0.000642613	0.0342795	lncRNA
ENSGALG00000049924	ENSGALG00000049924	5.6686	0.329018	23.9637	9.82e-07	0.00050924	lncRNA
ENSGALG00000050173	TCEA3	3.80906	2.47245	27.4671	1.6e-07	0.000150232	protrin_coding
ENSGALG00000050232	ENSGALG00000050232	1.94816	2.46444	14.0425	0.000178725	0.0166331	lncRNA
ENSGALG00000050267	CALU	2.71736	1.84188	13.9747	0.000185284	0.0168134	protrin_coding
ENSGALG00000050298	ENSGALG00000050298	2.84144	5.07046	15.2579	9.38e-05	0.0101493	lncRNA
ENSGALG00000050634	ENSGALG00000050634	3.85929	0.949307	17.8908	2.34e-05	0.00463071	novel
ENSGALG00000050768	ENSGALG00000050768	1.7871	0.444975	10.6616	0.00109381	0.0454535	lncRNA
ENSGALG00000050847	ENSGALG00000050847	4.2098	4.00349	14.1947	0.000164836	0.0157938	novel
ENSGALG00000050916	ENSGALG00000050916	2.35665	0.523392	17.4884	2.89e-05	0.00536842	lncRNA
ENSGALG00000050981	ENSGALG00000050981	2.583	2.0513	12.8833	0.000331534	0.0244473	novel
ENSGALG00000051024	ENSGALG00000051024	2.1916	0.852937	17.2316	3.31e-05	0.00575205	lncRNA
ENSGALG00000051055	MAPK8IP2	3.79496	1.99301	14.7093	0.000125429	0.0128355	protrin_coding
ENSGALG00000051058	ENSGALG00000051058	2.2755	1.01691	18.7268	1.51e-05	0.00343586	lncRNA
ENSGALG00000051068	ENSGALG00000051068	3.02382	1.54374	12.7953	0.000347483	0.0250105	novel
ENSGALG00000051138	ENSGALG00000051138	3.69592	-0.651699	15.0553	0.000104404	0.0109829	lncRNA
ENSGALG00000051280	DNAJB1	2.20062	9.58656	22.5839	2.01e-06	0.000894175	protrin_coding
ENSGALG00000051314	ENSGALG00000051314	2.24587	-0.159954	11.1339	0.000847623	0.0395062	lncRNA
ENSGALG00000051337	ENSGALG00000051337	3.21746	4.16731	11.3338	0.000761072	0.0379109	novel
ENSGALG00000051364	ENSGALG00000051364	2.72285	0.930453	20.8368	5e-06	0.0016387	lncRNA
ENSGALG00000051524	ENSGALG00000051524	2.76807	0.801748	12.7426	0.000357421	0.0252427	lncRNA
ENSGALG00000051544	ENSGALG00000051544	4.01137	0.503013	28.2075	1.09e-07	0.000109292	lncRNA
ENSGALG00000051598	ENSGALG00000051598	1.53783	8.10029	11.4858	0.000701306	0.0356411	novel
ENSGALG00000051622	ENSGALG00000051622	4.39239	9.35552	17.1997	3.36e-05	0.00575205	novel
ENSGALG00000051773	JHY	4.04003	1.815	31.9341	1.59e-08	2.18e-05	protrin_coding
ENSGALG00000051917	ENSGALG00000051917	2.28543	1.10756	10.8063	0.00101153	0.0436001	lncRNA
ENSGALG00000051966	ENSGALG00000051966	1.95807	0.748705	10.9048	0.00095914	0.042261	lncRNA
ENSGALG00000052009	ENSGALG00000052009	3.38008	1.94043	21.6391	3.29e-06	0.00130274	lncRNA
ENSGALG00000052151	ENSGALG00000052151	2.89924	1.30917	10.4938	0.00119773	0.0489606	novel
ENSGALG00000052221	ENSGALG00000052221	2.23423	0.222423	11.1117	0.000857836	0.0395538	lncRNA
ENSGALG00000052246	ENSGALG00000052246	2.80544	0.973841	16.0645	6.12e-05	0.00780449	novel
ENSGALG00000052250	HJV	3.0854	1.86809	17.4325	2.98e-05	0.00546116	protrin_coding
ENSGALG00000052451	ENSGALG00000052451	2.28416	2.22036	16.3898	5.16e-05	0.00718177	lncRNA
ENSGALG00000052476	ENSGALG00000052476	2.80218	0.530885	17.5189	2.84e-05	0.00534894	novel
ENSGALG00000052589	ENSGALG00000052589	1.97371	0.920861	14.5843	0.000134028	0.0132644	lncRNA
ENSGALG00000052613	ENSGALG00000052613	3.30489	3.47633	21.2966	3.93e-06	0.00144351	lncRNA
ENSGALG00000052818	ENSGALG00000052818	2.74049	-0.00205622	13.8631	0.000196617	0.0172965	novel
ENSGALG00000052880	ENSGALG00000052880	-2.24177	6.04746	12.2588	0.00046307	0.028549	lncRNA
ENSGALG00000052941	ENSGALG00000052941	1.88886	0.679413	11.8346	0.000581408	0.0320924	lncRNA
ENSGALG00000052949	ENSGALG00000052949	3.44229	2.04794	13.1262	0.000291195	0.0226178	novel
ENSGALG00000052994	ENSGALG00000052994	2.77625	1.61334	21.1527	4.24e-06	0.00151897	novel
ENSGALG00000053247	SFTPC	3.57651	1.06131	11.1225	0.000852848	0.0395538	protrin_coding
ENSGALG00000053296	C3H8ORF80	2.10041	1.33526	14.1307	0.000170534	0.0160334	protrin_coding
ENSGALG00000053341	U6	2.56093	0.0224107	16.2299	5.61e-05	0.00753503	protrin_coding
ENSGALG00000053345	ENSGALG00000053345	3.31294	1.6442	14.0383	0.000179124	0.0166331	lncRNA
ENSGALG00000053425	ENSGALG00000053425	2.66024	3.01721	13.3546	0.000257787	0.0208489	novel
ENSGALG00000053468	ANKRD66	2.9359	-0.0957342	17.2072	3.35e-05	0.00575205	protrin_coding
ENSGALG00000053568	ENSGALG00000053568	2.21658	0.616103	11.1124	0.000857504	0.0395538	novel
ENSGALG00000053779	ENSGALG00000053779	4.72616	4.16641	20.0117	7.7e-06	0.00226615	novel
ENSGALG00000053792	ENSGALG00000053792	2.20128	1.33191	14.4174	0.000146444	0.0142776	novel
ENSGALG00000053862	ENSGALG00000053862	2.12458	1.12338	11.7369	0.00061272	0.0332749	lncRNA
ENSGALG00000053886	ENSGALG00000053886	2.39207	0.881311	10.6845	0.00108037	0.0450195	novel
ENSGALG00000053930	ENSGALG00000053930	1.95951	0.36293	12.9044	0.000327808	0.0242917	lncRNA
ENSGALG00000054047	ENSGALG00000054047	3.01281	0.779776	12.0683	0.000512872	0.03002	lncRNA
ENSGALG00000054187	ENSGALG00000054187	2.95579	2.53763	13.7806	0.000205449	0.0177976	novel
ENSGALG00000054203	ENSGALG00000054203	2.86736	0.765452	16.7593	4.24e-05	0.00658068	lncRNA
ENSGALG00000054292	ENSGALG00000054292	1.85002	2.01559	11.1824	0.000825769	0.0391331	lncRNA
ENSGALG00000054334	U6	3.65155	0.805846	25.1144	5.4e-07	0.000353364	protrin_coding
ENSGALG00000054385	ENSGALG00000054385	2.69269	0.205931	16.2625	5.51e-05	0.00753503	lncRNA
ENSGALG00000054395	ENSGALG00000054395	4.46616	1.94981	30.7869	2.88e-08	3.33e-05	lncRNA
ENSGALG00000054485	ENSGALG00000054485	2.23873	0.780837	10.5606	0.00115522	0.047611	lncRNA
ENSGALG00000054657	ENSGALG00000054657	2.79577	0.609937	20.3193	6.55e-06	0.00201192	novel
ENSGALG00000054693	ENSGALG00000054693	3.86821	1.96561	47.7805	4.77e-12	3.59e-08	lncRNA
ENSGALG00000054761	ENSGALG00000054761	5.32642	9.17443	19.6545	9.28e-06	0.00263346	novel
ENSGALG00000054815	ENSGALG00000054815	2.82503	1.44611	11.4297	0.000722803	0.0366098	lncRNA
ENSGALG00000054821	NAALAD2	2.03625	1.01206	13.0056	0.000310567	0.0234767	protrin_coding
ENSGALG00000054854	ENSGALG00000054854	2.25459	0.716047	14.0022	0.000182595	0.0168134	lncRNA
ENSGALG00000054968	ENSGALG00000054968	1.83572	3.75142	14.1596	0.00016794	0.0159894	novel
ENSGALG00000055057	ENSGALG00000055057	4.50174	1.02061	42.4301	7.33e-11	2.2e-07	lncRNA
