# Supplementary material for: Transcriptomic Response under Heat Stress in Chickens Revealed the Regulation of Genes and Alteration of Metabolism to Maintain Homeostasis
Source: Animals (Basel). 2021 Jul 30;11(8):2241. doi: 10.3390/ani11082241 (PMC8388523; doi:10.3390/ani11082241)
Supplement: Supplementary file 1 [file animals-11-02241-s001.zip › Supplementary Table 3.xlsx]

## Sheet: GO biological process complete
GO biological process complete
regulation of cell differentiation (GO:0045595)		anatomical structure morphogenesis (GO:0009653)		system development (GO:0048731)		multicellular organism development (GO:0007275)		anatomical structure development (GO:0048856)		developmental process (GO:0032502)		multicellular organismal process (GO:0032501)
FOS	Proto-oncogene c-Fos	ARHGAP12	Uncharacterized protein	FOS	Proto-oncogene c-Fos	FOS	Proto-oncogene c-Fos	FOS	Proto-oncogene c-Fos	FOS	Proto-oncogene c-Fos	SFTPC	Pulmonary surfactant-associated protein C
PHLDB1	PH domain-containing protein	JUN	Proto-oncogene c-Jun	PDE1B	PDEase domain-containing protein	PDE1B	PDEase domain-containing protein	PDE1B	PDEase domain-containing protein	PRNP	Major prion protein homolog	FOS	Proto-oncogene c-Fos
SEMA3G	Uncharacterized protein	SEMA3G	Uncharacterized protein	RBFOX3	RRM domain-containing protein	RBFOX3	RRM domain-containing protein	ARHGAP12	Uncharacterized protein	PDE1B	PDEase domain-containing protein	PRNP	Major prion protein homolog
CRTAM	Uncharacterized protein	FBXW7	Uncharacterized protein	UNC119	Protein unc-119 homolog A	UNC119	Protein unc-119 homolog A	RBFOX3	RRM domain-containing protein	ARHGAP12	Uncharacterized protein	PDE1B	PDEase domain-containing protein
FBXW7	Uncharacterized protein	MYLK2	Myosin light chain kinase 2, skeletal/cardiac muscle	JUN	Proto-oncogene c-Jun	PCSK6	Uncharacterized protein	UNC119	Protein unc-119 homolog A	RBFOX3	RRM domain-containing protein	RBFOX3	RRM domain-containing protein
ELF5	Uncharacterized protein	ACHE	Acetylcholinesterase	SEMA3G	Uncharacterized protein	JUN	Proto-oncogene c-Jun	PCSK6	Uncharacterized protein	UNC119	Protein unc-119 homolog A	UNC119	Protein unc-119 homolog A
GFAP	Glial fibrillary acidic protein	EPGN	Epigen	SLC37A4	MFS domain-containing protein	SEMA3G	Uncharacterized protein	JUN	Proto-oncogene c-Jun	PCSK6	Uncharacterized protein	PCSK6	Uncharacterized protein
FAM60A	SIN3-HDAC complex-associated factor	ELF5	Uncharacterized protein	POMGNT2	Protein O-linked-mannose beta-1,4-N-acetylglucosaminyltransferase 2	SLC37A4	MFS domain-containing protein	SEMA3G	Uncharacterized protein	BATF	B-cell-activating transcription factor	SLC24A2	Sodium/potassium/calcium exchanger 2
GDPD2	GP-PDE domain-containing protein	FGF8	Fibroblast growth factor 8	FBXW7	Uncharacterized protein	POMGNT2	Protein O-linked-mannose beta-1,4-N-acetylglucosaminyltransferase 2	SLC37A4	MFS domain-containing protein	JUN	Proto-oncogene c-Jun	JUN	Proto-oncogene c-Jun
COL1A1	Collagen alpha-1(I) chain	CCM2L	CCM2_C domain-containing protein	MYLK2	Myosin light chain kinase 2, skeletal/cardiac muscle	FBXW7	Uncharacterized protein	POMGNT2	Protein O-linked-mannose beta-1,4-N-acetylglucosaminyltransferase 2	SEMA3G	Uncharacterized protein	SEMA3G	Uncharacterized protein
SH3PXD2B	Uncharacterized protein	PCDH8	Uncharacterized protein	ACHE	Acetylcholinesterase	MYLK2	Myosin light chain kinase 2, skeletal/cardiac muscle	FBXW7	Uncharacterized protein	SLC37A4	MFS domain-containing protein	SLC37A4	MFS domain-containing protein
PTGS2	Prostaglandin G/H synthase 2	ALPL	Alkaline phosphatase	CRYBA1	Beta-crystallin A3	ACHE	Acetylcholinesterase	MYLK2	Myosin light chain kinase 2, skeletal/cardiac muscle	POMGNT2	Protein O-linked-mannose beta-1,4-N-acetylglucosaminyltransferase 2	POMGNT2	Protein O-linked-mannose beta-1,4-N-acetylglucosaminyltransferase 2
RUNX3	Runt domain-containing protein	HSPA8	Heat shock cognate 71 kDa protein	EPGN	Epigen	CRYBA1	Beta-crystallin A3	ACHE	Acetylcholinesterase	FBXW7	Uncharacterized protein	FBXW7	Uncharacterized protein
DCSTAMP	DC_STAMP domain-containing protein	CDHR1	Cadherin-related family member 1	GFAP	Glial fibrillary acidic protein	EPGN	Epigen	CRYBA1	Beta-crystallin A3	MYLK2	Myosin light chain kinase 2, skeletal/cardiac muscle	MYLK2	Myosin light chain kinase 2, skeletal/cardiac muscle
SERPINF2	SERPIN domain-containing protein	STC1	Uncharacterized protein	WFIKKN2	Uncharacterized protein	ELF5	Uncharacterized protein	EPGN	Epigen	ACHE	Acetylcholinesterase	ACHE	Acetylcholinesterase
JDP2	BZIP domain-containing protein	FARP1	FERM, ARHGEF and pleckstrin domain-containing protein 1	FGF8	Fibroblast growth factor 8	GFAP	Glial fibrillary acidic protein	ELF5	Uncharacterized protein	CRYBA1	Beta-crystallin A3	SCNN1A	Amiloride-sensitive sodium channel subunit alpha
CDON	Uncharacterized protein	COL1A1	Collagen alpha-1(I) chain	CCM2L	CCM2_C domain-containing protein	WFIKKN2	Uncharacterized protein	GFAP	Glial fibrillary acidic protein	EPGN	Epigen	SCNN1A	Amiloride-sensitive sodium channel subunit alpha
FGFR1	Fibroblast growth factor receptor 1	SH3PXD2B	Uncharacterized protein	ALPL	Alkaline phosphatase	FGF8	Fibroblast growth factor 8	WFIKKN2	Uncharacterized protein	ELF5	Uncharacterized protein	OPRD1	G_PROTEIN_RECEP_F1_2 domain-containing protein
PGLYRP2	Uncharacterized protein	UGT8	UDPGT domain-containing protein	HSPA8	Heat shock cognate 71 kDa protein	CCM2L	CCM2_C domain-containing protein	FGF8	Fibroblast growth factor 8	GFAP	Glial fibrillary acidic protein	CRYBA1	Beta-crystallin A3
GPC1	Glypican-1	RAB23	Uncharacterized protein	CDHR1	Cadherin-related family member 1	PCDH8	Uncharacterized protein	CCM2L	CCM2_C domain-containing protein	WFIKKN2	Uncharacterized protein	EPGN	Epigen
PROX1	Prospero domain-containing protein	DCSTAMP	DC_STAMP domain-containing protein	STC1	Uncharacterized protein	ALPL	Alkaline phosphatase	PCDH8	Uncharacterized protein	FGF8	Fibroblast growth factor 8	ELF5	Uncharacterized protein
TOX	HMG box domain-containing protein	SERPINF2	SERPIN domain-containing protein	FARP1	FERM, ARHGEF and pleckstrin domain-containing protein 1	HSPA8	Heat shock cognate 71 kDa protein	ALPL	Alkaline phosphatase	CCM2L	CCM2_C domain-containing protein	GFAP	Glial fibrillary acidic protein
GPC1	Glypican-1	FGF8	Fibroblast growth factor	COL1A1	Collagen alpha-1(I) chain	CDHR1	Cadherin-related family member 1	HSPA8	Heat shock cognate 71 kDa protein	PCDH8	Uncharacterized protein	WFIKKN2	Uncharacterized protein
SEMA3F	Sema domain-containing protein	CDON	Uncharacterized protein	SH3PXD2B	Uncharacterized protein	STC1	Uncharacterized protein	CDHR1	Cadherin-related family member 1	ALPL	Alkaline phosphatase	FGF8	Fibroblast growth factor 8
DUSP15	Protein-serine/threonine phosphatase	HNF1B	Homeobox domain-containing protein	UGT8	UDPGT domain-containing protein	FARP1	FERM, ARHGEF and pleckstrin domain-containing protein 1	PLK4	POLO box domain-containing protein	HSPA8	Heat shock cognate 71 kDa protein	CCM2L	CCM2_C domain-containing protein
NFAM1	Uncharacterized protein	USH1G	ANK_REP_REGION domain-containing protein	MATN3	Matrilin-3	COL1A1	Collagen alpha-1(I) chain	STC1	Uncharacterized protein	CDHR1	Cadherin-related family member 1	PCDH8	Uncharacterized protein
YAP1	Transcriptional coactivator YAP1	FGFR1	Fibroblast growth factor receptor 1	RAB23	Uncharacterized protein	SH3PXD2B	Uncharacterized protein	FARP1	FERM, ARHGEF and pleckstrin domain-containing protein 1	PLK4	POLO box domain-containing protein	ALPL	Alkaline phosphatase
TRIO	Non-specific serine/threonine protein kinase	DYSF	Uncharacterized protein	RUNX3	Runt domain-containing protein	UGT8	UDPGT domain-containing protein	COL1A1	Collagen alpha-1(I) chain	STC1	Uncharacterized protein	HSPA8	Heat shock cognate 71 kDa protein
KDF1	Uncharacterized protein	PROX1	Prospero domain-containing protein	DCSTAMP	DC_STAMP domain-containing protein	MATN3	Matrilin-3	SH3PXD2B	Uncharacterized protein	FARP1	FERM, ARHGEF and pleckstrin domain-containing protein 1	CDHR1	Cadherin-related family member 1
KLF7	Uncharacterized protein	HSPA8	Heat shock cognate 71 kDa protein	SERPINF2	SERPIN domain-containing protein	RAB23	Uncharacterized protein	UGT8	UDPGT domain-containing protein	COL1A1	Collagen alpha-1(I) chain	STC1	Uncharacterized protein
ID1	BHLH domain-containing protein	TTLL1	Uncharacterized protein	FGF8	Fibroblast growth factor	RUNX3	Runt domain-containing protein	MATN3	Matrilin-3	SH3PXD2B	Uncharacterized protein	FARP1	FERM, ARHGEF and pleckstrin domain-containing protein 1
FAM60A	Uncharacterized protein	USH1C	Uncharacterized protein	CDON	Uncharacterized protein	DCSTAMP	DC_STAMP domain-containing protein	RAB23	Uncharacterized protein	UGT8	UDPGT domain-containing protein	COL1A1	Collagen alpha-1(I) chain
GATA6	Transcription factor GATA-6	SEMA3F	Sema domain-containing protein	HNF1B	Homeobox domain-containing protein	SERPINF2	SERPIN domain-containing protein	RUNX3	Runt domain-containing protein	MATN3	Matrilin-3	SH3PXD2B	Uncharacterized protein
		YAP1	Transcriptional coactivator YAP1	USH1G	ANK_REP_REGION domain-containing protein	CRAMP1	SANT domain-containing protein	DCSTAMP	DC_STAMP domain-containing protein	RAB23	Uncharacterized protein	UGT8	UDPGT domain-containing protein
		TRIO	Non-specific serine/threonine protein kinase	BSX	Brain-specific homeobox protein homolog	FGF8	Fibroblast growth factor	SERPINF2	SERPIN domain-containing protein	RUNX3	Runt domain-containing protein	MATN3	Matrilin-3
		KDF1	Uncharacterized protein	SEZ6	Uncharacterized protein	CDON	Uncharacterized protein	CRAMP1	SANT domain-containing protein	DCSTAMP	DC_STAMP domain-containing protein	SLC24A2	Sodium/potassium/calcium exchanger 2
		SRGAP2	Uncharacterized protein	FGFR1	Fibroblast growth factor receptor 1	HNF1B	Homeobox domain-containing protein	FGF8	Fibroblast growth factor	SERPINF2	SERPIN domain-containing protein	PTGS2	Prostaglandin G/H synthase 2
		PROX1	Prospero homeobox protein 1	ACHE	Acetylcholinesterase	USH1G	ANK_REP_REGION domain-containing protein	CDON	Uncharacterized protein	CRAMP1	SANT domain-containing protein	SCN4A	Sodium channel protein
		KLF7	Uncharacterized protein	DYSF	Uncharacterized protein	BSX	Brain-specific homeobox protein homolog	HNF1B	Homeobox domain-containing protein	FGF8	Fibroblast growth factor	RAB23	Uncharacterized protein
		ID1	BHLH domain-containing protein	PROX1	Prospero domain-containing protein	SEZ6	Uncharacterized protein	USH1G	ANK_REP_REGION domain-containing protein	CDON	Uncharacterized protein	RUNX3	Runt domain-containing protein
		ANGPT1	Angiopoietin-1	HSPA8	Heat shock cognate 71 kDa protein	FGFR1	Fibroblast growth factor receptor 1	BSX	Brain-specific homeobox protein homolog	HNF1B	Homeobox domain-containing protein	DCSTAMP	DC_STAMP domain-containing protein
		GATA6	Transcription factor GATA-6	TTLL1	Uncharacterized protein	ACHE	Acetylcholinesterase	SEZ6	Uncharacterized protein	USH1G	ANK_REP_REGION domain-containing protein	SERPINF2	SERPIN domain-containing protein
				TOX	HMG box domain-containing protein	DYSF	Uncharacterized protein	FGFR1	Fibroblast growth factor receptor 1	BSX	Brain-specific homeobox protein homolog	CRAMP1	SANT domain-containing protein
				USH1C	Uncharacterized protein	PROX1	Prospero domain-containing protein	ACHE	Acetylcholinesterase	SEZ6	Uncharacterized protein	FGF8	Fibroblast growth factor
				PLEKHA5	Uncharacterized protein	HSPA8	Heat shock cognate 71 kDa protein	DYSF	Uncharacterized protein	FGFR1	Fibroblast growth factor receptor 1	CDON	Uncharacterized protein
				SEMA3F	Sema domain-containing protein	TTLL1	Uncharacterized protein	CEP63	Centrosomal protein of 63 kDa	ACHE	Acetylcholinesterase	HNF1B	Homeobox domain-containing protein
				YAP1	Transcriptional coactivator YAP1	TOX	HMG box domain-containing protein	PROX1	Prospero domain-containing protein	DYSF	Uncharacterized protein	USH1G	ANK_REP_REGION domain-containing protein
				PLP1	Myelin proteolipid protein	USH1C	Uncharacterized protein	HSPA8	Heat shock cognate 71 kDa protein	CEP63	Centrosomal protein of 63 kDa	BSX	Brain-specific homeobox protein homolog
				TRIO	Non-specific serine/threonine protein kinase	PLEKHA5	Uncharacterized protein	TTLL1	Uncharacterized protein	PROX1	Prospero domain-containing protein	SEZ6	Uncharacterized protein
				KDF1	Uncharacterized protein	SEMA3F	Sema domain-containing protein	TOX	HMG box domain-containing protein	HSPA8	Heat shock cognate 71 kDa protein	FGFR1	Fibroblast growth factor receptor 1
				SRGAP2	Uncharacterized protein	YAP1	Transcriptional coactivator YAP1	USH1C	Uncharacterized protein	TTLL1	Uncharacterized protein	ACHE	Acetylcholinesterase
				GFRA2	GDNF family receptor alpha-2	PLP1	Myelin proteolipid protein	PLEKHA5	Uncharacterized protein	TOX	HMG box domain-containing protein	DYSF	Uncharacterized protein
				PROX1	Prospero homeobox protein 1	TRIO	Non-specific serine/threonine protein kinase	SEMA3F	Sema domain-containing protein	USH1C	Uncharacterized protein	ATP6V0A4	V-type proton ATPase subunit a
				JUP	Junction plakoglobin	KDF1	Uncharacterized protein	YAP1	Transcriptional coactivator YAP1	PLEKHA5	Uncharacterized protein	PROX1	Prospero domain-containing protein
				KLF7	Uncharacterized protein	SRGAP2	Uncharacterized protein	PLP1	Myelin proteolipid protein	SEMA3F	Sema domain-containing protein	HSPA8	Heat shock cognate 71 kDa protein
				PLP1	Myelin proteolipid protein	GFRA2	GDNF family receptor alpha-2	TRIO	Non-specific serine/threonine protein kinase	YAP1	Transcriptional coactivator YAP1	TTLL1	Uncharacterized protein
				FAR2	Contactin-5	PROX1	Prospero homeobox protein 1	KDF1	Uncharacterized protein	PLP1	Myelin proteolipid protein	TOX	HMG box domain-containing protein
				ID1	BHLH domain-containing protein	JUP	Junction plakoglobin	SRGAP2	Uncharacterized protein	TRIO	Non-specific serine/threonine protein kinase	USH1C	Uncharacterized protein
				NAV2	Calponin-homology (CH) domain-containing protein	KLF7	Uncharacterized protein	GFRA2	GDNF family receptor alpha-2	KDF1	Uncharacterized protein	PLEKHA5	Uncharacterized protein
				PLD4	Uncharacterized protein	PLP1	Myelin proteolipid protein	PROX1	Prospero homeobox protein 1	RNASEL	Uncharacterized protein	SEMA3F	Sema domain-containing protein
				ANGPT1	Angiopoietin-1	FAR2	Contactin-5	JUP	Junction plakoglobin	SRGAP2	Uncharacterized protein	YAP1	Transcriptional coactivator YAP1
				GATA6	Transcription factor GATA-6	ID1	BHLH domain-containing protein	KLF7	Uncharacterized protein	GFRA2	GDNF family receptor alpha-2	PLP1	Myelin proteolipid protein
				HAP1	Uncharacterized protein	NAV2	Calponin-homology (CH) domain-containing protein	PLP1	Myelin proteolipid protein	PROX1	Prospero homeobox protein 1	TRIO	Non-specific serine/threonine protein kinase
				RHOBTB3	Uncharacterized protein	PLD4	Uncharacterized protein	FAR2	Contactin-5	NKX2-6	Homeobox domain-containing protein	KDF1	Uncharacterized protein
						RAX2	Retinal homeobox protein Rx2	ID1	BHLH domain-containing protein	JUP	Junction plakoglobin	SRGAP2	Uncharacterized protein
						ANGPT1	Angiopoietin-1	NAV2	Calponin-homology (CH) domain-containing protein	KLF7	Uncharacterized protein	GFRA2	GDNF family receptor alpha-2
						GATA6	Transcription factor GATA-6	PLD4	Uncharacterized protein	PLP1	Myelin proteolipid protein	PROX1	Prospero homeobox protein 1
						HAP1	Uncharacterized protein	RAX2	Retinal homeobox protein Rx2	FAR2	Contactin-5	JUP	Junction plakoglobin
						RHOBTB3	Uncharacterized protein	ANGPT1	Angiopoietin-1	ID1	BHLH domain-containing protein	KLF7	Uncharacterized protein
								GATA6	Transcription factor GATA-6	NAV2	Calponin-homology (CH) domain-containing protein	PLP1	Myelin proteolipid protein
								HAP1	Uncharacterized protein	PLD4	Uncharacterized protein	FAR2	Contactin-5
								RHOBTB3	Uncharacterized protein	RAX2	Retinal homeobox protein Rx2	slc2a5	MFS domain-containing protein
										ANGPT1	Angiopoietin-1	F7	Coagulation factor VII
										GATA6	Transcription factor GATA-6	ID1	BHLH domain-containing protein
										HAP1	Uncharacterized protein	NAV2	Calponin-homology (CH) domain-containing protein
										RHOBTB3	Uncharacterized protein	SCN8A	Sodium channel protein
												PLD4	Uncharacterized protein
												JAKMIP1	JAKMIP_CC3 domain-containing protein
												RAX2	Retinal homeobox protein Rx2
												ANGPT1	Angiopoietin-1
												GATA6	Transcription factor GATA-6
												HAP1	Uncharacterized protein
												RHOBTB3	Uncharacterized protein

## Sheet: GO cellular component complete
GO cellular component complete
plasma membrane (GO:0005886)		cell periphery (GO:0071944)
PRNP	Major prion protein homolog	PRNP	Major prion protein homolog
MYO1D	Uncharacterized protein	MYO1D	Uncharacterized protein
ARHGAP12	Uncharacterized protein	ARHGAP12	Uncharacterized protein
AFAP1L2	Uncharacterized protein	AFAP1L2	Uncharacterized protein
BAG3	Uncharacterized protein	BAG3	Uncharacterized protein
SLC24A2	Sodium/potassium/calcium exchanger 2	PHLDB1	PH domain-containing protein
TMEM240	Transmembrane protein 240	SLC24A2	Sodium/potassium/calcium exchanger 2
RNF157	RING-type domain-containing protein	TMEM240	Transmembrane protein 240
NCF4	Uncharacterized protein	RNF157	RING-type domain-containing protein
TLR15	TIR domain-containing protein	NCF4	Uncharacterized protein
SEMA3G	Uncharacterized protein	TLR15	TIR domain-containing protein
MMR1L4	Uncharacterized protein	SEMA3G	Uncharacterized protein
FAM26F	Uncharacterized protein	MMR1L4	Uncharacterized protein
CRTAM	Uncharacterized protein	FAM26F	Uncharacterized protein
ACHE	Acetylcholinesterase	CRTAM	Uncharacterized protein
SCNN1A	Amiloride-sensitive sodium channel subunit alpha	ACHE	Acetylcholinesterase
SCNN1A	Amiloride-sensitive sodium channel subunit alpha	SCNN1A	Amiloride-sensitive sodium channel subunit alpha
OTOP3	Uncharacterized protein	SCNN1A	Amiloride-sensitive sodium channel subunit alpha
OPRD1	G_PROTEIN_RECEP_F1_2 domain-containing protein	OTOP3	Uncharacterized protein
EPGN	Epigen	OPRD1	G_PROTEIN_RECEP_F1_2 domain-containing protein
ENPP3	Uncharacterized protein	EPGN	Epigen
CDHR1	Cadherin-related family member 1	ENPP3	Uncharacterized protein
GDPD2	GP-PDE domain-containing protein	CDHR1	Cadherin-related family member 1
MPP7	MAGUK p55 subfamily member 7	GDPD2	GP-PDE domain-containing protein
ENO2	2-phospho-D-glycerate hydro-lyase	MPP7	MAGUK p55 subfamily member 7
PCDH8	Uncharacterized protein	ENO2	2-phospho-D-glycerate hydro-lyase
ALPL	Alkaline phosphatase	PCDH8	Uncharacterized protein
SCARB2	Uncharacterized protein	ALPL	Alkaline phosphatase
HSPA8	Heat shock cognate 71 kDa protein	SCARB2	Uncharacterized protein
CDHR1	Cadherin-related family member 1	HSPA8	Heat shock cognate 71 kDa protein
FARP1	FERM, ARHGEF and pleckstrin domain-containing protein 1	CDHR1	Cadherin-related family member 1
CERK	DAGKc domain-containing protein	FARP1	FERM, ARHGEF and pleckstrin domain-containing protein 1
SLC24A2	Sodium/potassium/calcium exchanger 2	CERK	DAGKc domain-containing protein
SLC38A3	Aa_trans domain-containing protein	SLC24A2	Sodium/potassium/calcium exchanger 2
SCN4A	Sodium channel protein	SLC38A3	Aa_trans domain-containing protein
RAB23	Uncharacterized protein	SCN4A	Sodium channel protein
SLC29A3	Uncharacterized protein	RAB23	Uncharacterized protein
SUSD2	Uncharacterized protein	SLC29A3	Uncharacterized protein
CDON	Uncharacterized protein	SUSD2	Uncharacterized protein
ATP10A	Phospholipid-transporting ATPase	CDON	Uncharacterized protein
NKAIN1	Uncharacterized protein	ATP10A	Phospholipid-transporting ATPase
FGFR1	Fibroblast growth factor receptor 1	NKAIN1	Uncharacterized protein
ACHE	Acetylcholinesterase	FGFR1	Fibroblast growth factor receptor 1
DYSF	Uncharacterized protein	ACHE	Acetylcholinesterase
ATP6V0A4	V-type proton ATPase subunit a	DYSF	Uncharacterized protein
PIEZO2	Piezo-type mechanosensitive ion channel component	ATP6V0A4	V-type proton ATPase subunit a
GPC1	Glypican-1	PIEZO2	Piezo-type mechanosensitive ion channel component
ALPL	Alkaline phosphatase, tissue-nonspecific isozyme	GPC1	Glypican-1
VAMP1	V-SNARE coiled-coil homology domain-containing protein	ALPL	Alkaline phosphatase, tissue-nonspecific isozyme
HSPA8	Heat shock cognate 71 kDa protein	VAMP1	V-SNARE coiled-coil homology domain-containing protein
CASK	Uncharacterized protein	HSPA8	Heat shock cognate 71 kDa protein
USH1C	Uncharacterized protein	CASK	Uncharacterized protein
GPC1	Glypican-1	USH1C	Uncharacterized protein
SEMA3F	Sema domain-containing protein	GPC1	Glypican-1
EFR3B	Uncharacterized protein	SEMA3F	Sema domain-containing protein
DUSP15	Protein-serine/threonine phosphatase	EFR3B	Uncharacterized protein
PLP1	Myelin proteolipid protein	DUSP15	Protein-serine/threonine phosphatase
BDKRB1	B1 bradykinin receptor	PLP1	Myelin proteolipid protein
CACNA1E	Voltage-dependent R-type calcium channel subunit alpha	BDKRB1	B1 bradykinin receptor
SRGAP2	Uncharacterized protein	KDF1	Uncharacterized protein
NAALAD2	Uncharacterized protein	CACNA1E	Voltage-dependent R-type calcium channel subunit alpha
GFRA2	GDNF family receptor alpha-2	SRGAP2	Uncharacterized protein
JUP	Junction plakoglobin	NAALAD2	Uncharacterized protein
PLP1	Myelin proteolipid protein	GFRA2	GDNF family receptor alpha-2
FAR2	Contactin-5	JUP	Junction plakoglobin
PRKCE	Protein kinase C	PLP1	Myelin proteolipid protein
ATP10D	Phospholipid-transporting ATPase	FAR2	Contactin-5
slc2a5	MFS domain-containing protein	PRKCE	Protein kinase C
FNBP1L	Formin-binding protein 1-like	ATP10D	Phospholipid-transporting ATPase
SCN8A	Sodium channel protein	slc2a5	MFS domain-containing protein
ITGA11	VWFA domain-containing protein	FNBP1L	Formin-binding protein 1-like
ANGPT1	Angiopoietin-1	SCN8A	Sodium channel protein
SUCLG2	Succinate--CoA ligase [GDP-forming] subunit beta, mitochondrial	ITGA11	VWFA domain-containing protein
RHOBTB3	Uncharacterized protein	ANGPT1	Angiopoietin-1
		SUCLG2	Succinate--CoA ligase [GDP-forming] subunit beta, mitochondrial
		RHOBTB3	Uncharacterized protein
