# Supplementary material for: Transcriptomic Response under Heat Stress in Chickens Revealed the Regulation of Genes and Alteration of Metabolism to Maintain Homeostasis
Source: Animals (Basel). 2021 Jul 30;11(8):2241. doi: 10.3390/ani11082241 (PMC8388523; doi:10.3390/ani11082241)
Supplement: Supplementary file 1 [file animals-11-02241-s001.zip › Supplementary Table 4.xlsx]

## Sheet: Sheet1
Metabolism
Global and overview maps
gga01100	Metabolic pathways		22
gga:418223	A4GALT	lactosylceramide 4-alpha-galactosyltransferase
gga:420090	ACSBG2	long-chain-fatty-acid--CoA ligase ACSBG2
gga:396317	ALPL	alkaline phosphatase, tissue-nonspecific isozyme precursor
gga:418104	ATP6V0A4	V-type proton ATPase 116 kDa subunit a
gga:418172	BPGM	bisphosphoglycerate mutase
gga:420208	CA3A	carbonic anhydrase 3A
gga:424676	CYP2J23	cytochrome P450 2J23
gga:777348	DHDH	trans-1,2-dihydrobenzene-1,2-diol dehydrogenase
gga:395689	ENO2	gamma-enolase
gga:426928	ENPP3	ectonucleotide pyrophosphatase/phosphodiesterase family member 3
gga:421540	GALNT2	polypeptide N-acetylgalactosaminyltransferase 2
gga:423698	HKDC1	putative hexokinase HKDC1
gga:429074	NPL	N-acetylneuraminate lyase
gga:395729	PCBD1	pterin-4-alpha-carbinolamine dehydratase
gga:777528	PDE1B	calcium/calmodulin-dependent 3',5'-cyclic nucleotide phosphodiesterase 1B isoform X1
gga:423496	PLD4	phospholipase D4 isoform X2
gga:428446	POMGNT2	protein O-linked-mannose beta-1,4-N-acetylglucosaminyltransferase 2
gga:396451	PTGS2	prostaglandin G/H synthase 2 isoform 1 precursor
gga:407775	ST3GAL5	lactosylceramide alpha-2,3-sialyltransferase
gga:416087	SUCLG2	succinate--CoA ligase [GDP-forming] subunit beta, mitochondrial
gga:417295	UAP1L1	UDP-N-acetylhexosamine pyrophosphorylase-like protein 1
gga:374033	UGT8	2-hydroxyacylsphingosine 1-beta-galactosyltransferase precursor
Environmental Information Processing
Signal transduction
gga04010	MAPK signaling pathway		5
gga:395129	ANGPT1	angiopoietin-1 precursor
gga:424412	CACNA1E	voltage-dependent R-type calcium channel subunit alpha-1E isoform X1
gga:396313	FGF8	fibroblast growth factor 8 precursor
gga:396516	FGFR1	fibroblast growth factor receptor 1 precursor
gga:396512	FOS	proto-oncogene c-Fos
gga:423504	HSPA2	heat shock 70 kDa protein
gga:395853	HSPA8	heat shock cognate 71 kDa protein
gga:424673	JUN	transcription factor AP-1
gga:771961	MKNK1	MAP kinase-interacting serine/threonine-protein kinase 1 isoform X1
Environmental Information Processing
Signal transduction
gga04020	Calcium signaling pathway		7
gga:772372	BDKRB1	B1 bradykinin receptor
gga:424412	CACNA1E	voltage-dependent R-type calcium channel subunit alpha-1E isoform X1
gga:396313	FGF8	fibroblast growth factor 8 precursor
gga:396516	FGFR1	fibroblast growth factor receptor 1 precursor
gga:396356	MYLK2	myosin light chain kinase 2, skeletal/cardiac muscle
gga:777528	PDE1B	calcium/calmodulin-dependent 3',5'-cyclic nucleotide phosphodiesterase 1B isoform X1
gga:395760	SLC8A1	sodium/calcium exchanger 1 precursor
Cellular Processes
Cell motility
gga04810	Regulation of actin cytoskeleton		5
gga:772372	BDKRB1	B1 bradykinin receptor
gga:396313	FGF8	fibroblast growth factor 8 precursor
gga:396516	FGFR1	fibroblast growth factor receptor 1 precursor
gga:415560	ITGA11	integrin alpha-11 isoform X2
gga:396356	MYLK2	myosin light chain kinase 2, skeletal/cardiac muscle
Cellular Processes
Transport and catabolism
gga04144	Endocytosis		4
gga:429809	ASAP3	arf-GAP with SH3 domain, ANK repeat and PH domain-containing protein 3 isoform X1
gga:423504	HSPA2	heat shock 70 kDa protein
gga:395853	HSPA8	heat shock cognate 71 kDa protein
gga:395294	IL2RA	interleukin-15 receptor subunit alpha precursor
Cellular Processes
Cellular community - eukaryotes
gga04510	Focal adhesion		4
gga:395532	COL1A1	collagen alpha-1(I) chain
gga:415560	ITGA11	integrin alpha-11 isoform X2
gga:424673	JUN	transcription factor AP-1
gga:396356	MYLK2	myosin light chain kinase 2, skeletal/cardiac muscle
Genetic Information Processing
Folding, sorting and degradation
gga04141	Protein processing in endoplasmic reticulum		4
gga:416882	ERP29	endoplasmic reticulum resident protein 29 precursor
gga:423504	HSPA2	heat shock 70 kDa protein
gga:395853	HSPA8	heat shock cognate 71 kDa protein
gga:418917	HSPH1	heat shock protein 105 kDa
Metabolism
Carbohydrate metabolism
gga00010	Glycolysis/Gluconeogenesis		3
gga:418172	BPGM	bisphosphoglycerate mutase
gga:395689	ENO2	gamma-enolase
gga:423698	HKDC1	putative hexokinase HKDC1
Cellular Processes
Transport and catabolism
gga04145	Phagosome		3
gga:418104	ATP6V0A4	V-type proton ATPase 116 kDa subunit a
gga:771888	MMR1L4	macrophage mannose receptor 1-like 4 precursor
gga:418052	NCF4	neutrophil cytosol factor 4
Metabolism
Carbohydrate metabolism
gga00520	Amino sugar and nucleotide sugar metabolism		3
gga:423698	HKDC1	putative hexokinase HKDC1
gga:429074	NPL	N-acetylneuraminate lyase
gga:417295	UAP1L1	UDP-N-acetylhexosamine pyrophosphorylase-like protein 1
Cellular Processes
Transport and catabolism
gga04142	Lysosome		3
gga:769343	AP3B2	AP-3 complex subunit beta-2 isoform X1
gga:418104	ATP6V0A4	V-type proton ATPase 116 kDa subunit a
gga:422638	SCARB2	lysosome membrane protein 2 isoform X2
Metabolism
Global and overview maps
gga01200	Carbon metabolism		3
gga:395689	ENO2	gamma-enolase
gga:423698	HKDC1	putative hexokinase HKDC1
gga:416087	SUCLG2	succinate--CoA ligase [GDP-forming] subunit beta, mitochondrial
Environmental Information Processing
Signal transduction
gga04371	Apelin signaling pathway		3
gga:396356	MYLK2	myosin light chain kinase 2, skeletal/cardiac muscle
gga:421409	PRKCE	protein kinase C epsilon type isoform X2
gga:395760	SLC8A1	sodium/calcium exchanger 1 precursor
Organismal Systems
Immune system
gga04620	Toll-like receptor signaling pathway		2
gga:396512	FOS	proto-oncogene c-Fos
gga:424673	JUN	transcription factor AP-1
Organismal Systems
Circulatory system
gga04270	Vascular smooth muscle contraction		2
gga:396356	MYLK2	myosin light chain kinase 2, skeletal/cardiac muscle
gga:421409	PRKCE	protein kinase C epsilon type isoform X2
Metabolism
Lipid metabolism
gga00565	Ether lipid metabolism		2
gga:423496	PLD4	phospholipase D4 isoform X2
gga:374033	UGT8	2-hydroxyacylsphingosine 1-beta-galactosyltransferase precursor
Organismal Systems
Immune system
gga04625	C-type lectin receptor signaling pathway		2
gga:424673	JUN	transcription factor AP-1
gga:396451	PTGS2	prostaglandin G/H synthase 2 isoform 1 precursor
Organismal Systems
Immune system
gga04621	NOD-like receptor signaling pathway		2
gga:424673	JUN	transcription factor AP-1
gga:424410	RNASEL	2-5A-dependent ribonuclease
Genetic Information Processing
Transcription
gga03040	Spliceosome		2
gga:423504	HSPA2	heat shock 70 kDa protein
gga:395853	HSPA8	heat shock cognate 71 kDa protein
Cellular Processes
Cell growth and death
gga04210	Apoptosis		2
gga:396512	FOS	proto-oncogene c-Fos
gga:424673	JUN	transcription factor AP-1
Cellular Processes
Cellular community - eukaryotes
gga04530	Tight junction		2
gga:424673	JUN	transcription factor AP-1
gga:421409	PRKCE	protein kinase C epsilon type isoform X2
Environmental Information Processing
Signaling molecules and interaction
gga04512	ECM-receptor interaction		2
gga:395532	COL1A1	collagen alpha-1(I) chain
gga:415560	ITGA11	integrin alpha-11 isoform X2
Organismal Systems
Endocrine system
gga04910	Insulin signaling pathway		2
gga:423698	HKDC1	putative hexokinase HKDC1
gga:771961	MKNK1	MAP kinase-interacting serine/threonine-protein kinase 1 isoform X1
Metabolism
Metabolism of cofactors and vitamins
gga00790	Folate biosynthesis		2
gga:396317	ALPL	alkaline phosphatase, tissue-nonspecific isozyme precursor
gga:395729	PCBD1	pterin-4-alpha-carbinolamine dehydratase
Metabolism
Lipid metabolism
gga00600	Sphingolipid metabolism		2
gga:425523	CERK	ceramide kinase
gga:374033	UGT8	2-hydroxyacylsphingosine 1-beta-galactosyltransferase precursor
Metabolism
Carbohydrate metabolism
gga00500	Starch and sucrose metabolism		2
gga:426928	ENPP3	ectonucleotide pyrophosphatase/phosphodiesterase family member 3
gga:423698	HKDC1	putative hexokinase HKDC1
Environmental Information Processing
Signaling molecules and interaction
gga04080	Neuroactive ligand-receptor interaction		2
gga:772372	BDKRB1	B1 bradykinin receptor
gga:429951	OPRD1	delta-type opioid receptor isoform X2
Metabolism
Lipid metabolism
gga00564	Glycerophospholipid metabolism		2
gga:396388	ACHE	LOW QUALITY PROTEIN: acetylcholinesterase
gga:423496	PLD4	phospholipase D4 isoform X2
Cellular Processes
Transport and catabolism
gga04146	Peroxisome		2
gga:419043	FAR2	fatty acyl-CoA reductase 2 isoform X2
gga:424224	PECR	peroxisomal trans-2-enoyl-CoA reductase
Metabolism
Lipid metabolism
gga00590	Arachidonic		2
gga:424676	CYP2J23	cytochrome P450 2J23
gga:396451	PTGS2	prostaglandin G/H synthase 2 isoform 1 precursor
Metabolism
Nucleotide metabolism
gga00230	Purine		2
gga:426928	ENPP3	ectonucleotide pyrophosphatase/phosphodiesterase family member 3
gga:777528	PDE1B	calcium/calmodulin-dependent 3',5'-cyclic nucleotide phosphodiesterase 1B isoform X1
Human Diseases
Infectious disease: bacterial
gga05132	Salmonella		2
gga:396512	FOS	proto-oncogene c-Fos
gga:424673	JUN	transcription factor AP-1
